# Supplementary material for: Microevolution of Helicobacter pylori during Prolonged Infection of Single Hosts and within Families
Source: PLoS Genet. 2010 Jul 22;6(7):e1001036. doi: 10.1371/journal.pgen.1001036 (PMC2908706; doi:10.1371/journal.pgen.1001036)
Supplement: Table S3 — Sequences of oligonucleotide primers used for amplification and sequencing. (0.09 MB XLS) [file pgen.1001036.s005.xls]

## Sheet: SuppTabXXPrimersMod
Table S3. Sequences of oligonucleotide primers used for amplification and sequencing
Gene	Oligonucleotide1	Sequence	Amplification	Sequencing	Position	Orientation	Oligonucleotide2	Sequence2	Position2	Orientation
HP00012	O7585	ACGCCCATTAAAGGCTTTTC	Up	Up	9509-9528	+	O4078	GCTACATGGCTTGTTGCCC	10005-10023	+
	O7588	ATTAGCGATCATATCCGCTG	Down	Down	10918-10899	-	O4079	TATCGCTCTTGCCTAGCACG	10445-10426	-
	O7587	AGGCGTGCTAGGCAAGAGCG		Down	10423-10442	+
	O7586	TTCATGAAAAGGGCAACAAG		Up	10033-10014	-
	O7792	CGTATTGATATACTTGGCCG		Down	10570-10551	-
HP0013	O7537	CAAGGCATTGAAGTAACCGC	Up	Up	11662-11681	+	O4080	TAGATGTGAGTGGTAGGGGG	12161-12180	+
	O7540	CCCCCATAAACAAACCTGTC	Down	Down	13152-13133	-	O4081	AGGGTAAAGCTCGCGCTT	12600-12583	-
	O7539	CTTACCTCATTCAAATAGGG		Down	12557-12576	+
	O7538	CGCCCCCTACCACTCACATC		Up	12182-12163	-
HP0049	O7573	TATCATAAGGGCTAATAATG	Up	Up	48072-48091	+	O4088	GGCTGTGTAGTGCTCATCGT	48594-48613	+
	O7576	ACACCCCACGCAAAAAAGCC	Down	Down	49533-49514	-	O4089	GACACTAACGACACATGGGC	49058-49039	-
	O7575	GCTGATCGCTCCAAAATCCC		Down	49017-49036	+
	O7574	CGAAGATGAAAACGATGAGC		Up	63219-63238	+
	O7831	AAACACCCCACGCAAAAAAG		Down	1422068-1422087	+
	O7830	TTTTCAACCAACGCTAAAGG		Up	48095-48114	+
HP0071(ureI)	O2356	AGGTTATTCGTAAGGTGCG	Up	Up	75389-75371	-	ureI-5	CTCTTTATCCAACACTGGGT	74770-74751	-
	O3151	GTTTAAATCCCTTAGATTGCC	Down	Down	74704-74724	+	ureI-4	ACACCGCATCATTGACTTGC	74084-74103	+
	O4553	GTTATTCGTAAGGTGCGTTTG		Up	75387-75367	-
	O1378	TCCCTTAGATTGCCAACTAAACGC		Down	74711-74734	+
HP0111	O7651	TTTGAAAATAATTCCTGATC	Up	Down	119458-119477	+	O4094	GCTCTAATTGCCTGGCCA	119083-119100	+
	O7649	TATTTAAGCTCAAAATCTTC	Down	Up	118675-118694	+	O4095	ATCTTGCGCGACGATCAG	119489-119472	-
	O7652	CTCTTGTGTGTGTGTTCATG		Down	120064-120045	-
	O7650	TTCAATGCGTTGAGTTTGGC		Up	119116-119097	-
HP0142(mutY)	O1979	GTGGTTGTAGYTGGAAACTTTACAC	Up	Up	154723-154699	-	mutY-2	AAGCCCTAATTGATCTAGGG	154175-154156	-
	O1982	CTTAAGCGTGTGTYTTTCTAGG	Down	Down	154063-154084	+	mutY-1	ATGTGTCTAATTACAGCGGG	153297-153316	+
	O1980	CAACGCCCAAGTAACGCTCTTC	Down	Down	154020-154041	+	mutY-5	CTTGAATAATAGCCAAGCCC	154454-154473	+
			Up	Up			mutY-3	AGCATGCTCACTTGGATCCG	155078-155059	-
HP0163	O7531	AGACTCCATRCTCATTTGATAAAC	Up	Down	172225-172248	+	O4096	GGGTATAGCCGGCGTTATCT	171849-171868	+
	O7529	TTTGCCGCTAGAGTGATCGC	Down	Up	171323-171342	+	O4097	AGTTCCATGCCTGGCGTT	172263-172246	-
	O7532	ACAGCGATGACAAACAGGTG		Down	172783-172764	-
	O7530	CCCAAGCAACATGATGGATG		Up	171916-171897	-
	O7754	TAAACCCACTAATTCTTCGC		Down	172192-172211	+
	O7755	CAAACCTTTAAAAGAAGATT		Down	172719-172700	-
HP0177(efp)	O2044	GGCAATTTGGATGAGCGAGCTC	Up	Up	183728-183749	+
	O2045	CTTCACCTTTTCAAGATACTC	Down	Down	184286-184266	-
HP0183	O7579	CCTTAAGAGGGCCTAGAGGG	Up	Down	190865-190884	+	O4098	CCAGTTCGCTAACGTGCAAG	190440-190459	+
	O7577	AGACGCAACGATAGTAACCC	Down	Up	189845-189864	+	O4099	CCCTCTAGGCCCTCTTAAGG	190884-190865	-
	O7580	ACATGCAATTGCAAACTAAC		Down	191375-191356	-
	O7578	GTGAGCCTGARTGCGCTTGC		Up	190474-190455	-
	O7756	GGGAGGCTGTGAAGTGGTGG		Up	190371-190390	+
HP0190	O7535	AATGAAACAGGGATAGAGCG	Up	Down	196413-196432	+	O4100	CTTTCCCATGCCCCATAGAC	196008-196027	+
	O7533	TGGTGTTTGTGTGTTCAGCG	Down	Up	195517-195536	+	O4101	TCCACCGCTCTATCCCTGT	196437-196419	-
	O7536	CGCGGCCATTCTTTTAGAAG		Down	196943-196924	-
	O7534	CTTACCAATTCCCTTTCATC		Up	196063-196044	-
HP0191	O7583	TTTAATGAGCGTAAAACTGG	Up	Down	197552-197571	+	O4102	CTGTTACGCAAAGTGGCG	197154-197171	+
	O7581	AGCCTTTATTGCGGATATAG	Down	Up	196657-196676	+	O4103	GTTAATGGGAGACCGAGGCT	197650-197631	-
	O7584	CCCCAAAAAAGAAGAGCGCG		Down	198102-198083	-
	O7582	AAAGCAGTATCGCCACTTTG		Up	197181-197162	-
HP0207	O7563	CTCACCCTRATAGCGTGAGC	Up	Down	213240-213259	+	O4104	GGGCAGAGTCTCATTTGGAG	212813-212832	+
	O7561	AAACAAAACATGCTATAAAG	Down	Up	212221-212240	+	O4105	GCTCACGCTATTAGGGTGAG	213259-213240	-
	O7564	TTTGGGGCGATAAACCCTGG		Down	213724-213705	-
	O7562	GATCCATGATCACATCAGCG		Up	212738-212719	-
	O7799	GCACTCACGCTAGTGGGATG		Down	1667868-1667849	-
HP0221	O7463	TGCAGGAATTATTGGATCGC	Up	Down	230461-230480	+	O4106	ATCATCGTGTGCGAGTGC	229995-230012	+
	O7461	CTAAAGAAGTTCAAAGGCGC	Down	Up	229570-229589	+	O4107	ACACCCTGATACTGCGATCC	230493-230474	-
	O7464	CACTTAGGGCTTGTAAAACC		Down	1491862-1491881	+
	O7462	ACCTAAACTCACCCTAGCGC		Up	230030-230011	-
HP0226	O7559	AAAAAGCATTTGCATGAGCG	Up	Down	234598-234617	+	O4108	TCCACCCATGCCTAGTGG	234232-234249	+
	O7557	GAGGGGTTTAAGCGTTTGGG	Down	Up	233583-233602	+	O4109	TAGCTATAGCCATGCGGTGG	234643-234624	-
	O7560	ATCATGCCGCTCAGCATGGC		Down	1402875-1402894	+
	O7558	TCTTTTCTATCCCACTAGGC		Up	234260-234241	-
	O7757	CCCGTTATAAAGAGAGATG		Up	234109-234127	+
	O7832	GTGAATTGAAAAAATACATC		Up	233506-233525	+
HP0278	O7519	GTTTTGGAGCATTTAAAAAC	Up	Down	286103-286122	+	O4116	ATATTGGAGGGGGTAGCACC	285702-285721	+
	O7517	GGAATTGAAATACAAATACG	Down	Up	285244-285263	+	O4117	ACACGCCTTCTCTCACCC	286166-286149	-
	O7520	TTCTTTAGCCAAGTAAAGCG		Down	286699-286680	-
	O7518	AATCGTCCCAACATCAAGCG		Up	285784-285765	-
	O7834	TTTTAAATGATGGCTGTCTG		Down	286636-286617	-
	O7833	GATGCGATTTTACCGGATCC		Up	285203-285222	+
HP0280	O7523	CAAGCCCAAGCGAGTTTGTG	Up	Down	288645-288664	+	O4118	CTATTGGGAAGCGGTAGGC	288212-288230	+
	O7521	CCGGTAATTCAAACGCCAAC	Down	Up	287663-287682	+	O4119	CACAAACTCGCTTGGGCT	288664-288647	-
	O7524	CACCAGAAACGCCAGAAACG		Down	289161-289142	-
	O7522	TGCCTACCGCTTCCCAATAG		Up	288231-288212	-
	O7852	GCGTTTCTGGCGTTTTTAAC		Down	288922-288941	+
	O7828	CACTGAGAACGATATTTTAG			1667868-1667849	-
	O7829	ATAAATTTCAGGGTGGGTGC			288743-288724	-
	O7793	TGCACGCAAGCCCAAGCGAG		Up	288639-288658	+
HP0283	O7527	GAAAAAAGGGAATTTCAAGC	Up	Down	291954-291973	+	O4120	GATAGCATCGTAGCCGGGT	291564-291582	+
	O7525	TCCAAAAACTCCATGAAGAC	Down	Up	290937-290956	+	O4121	CCCCTGCTTGAAATTCCC	291978-291961	-
	O7528	TTATCCACCAAAGCCATTTG		Down	292590-292571	-
	O7526	ATACGAYAAATGCAACCCGG		Up	291596-291577	-
HP0285	O7503	ACCAATGTGGGGAGCTATGG	Up	Down	294616-294635	+	O4122	TAGCGCGGTAAGGAGTTACG	294210-294229	+
	O7501	ATGAAAACGGTTTGGGATGG	Down	Up	293657-293676	+	O4123	CCATAGCTCCCCACATTGG	294635-294617	-
	O7504	AAGGCTTTAAATTCGCCGTC		Down	295199-295180	-
	O7502	CATTTTTTTAGCGTAACTCC		Up	294240-294221	-
HP0298	O7507	GGTGCCGCAYTTGTCTAAAG	Up	Down	317150-317169	+	O4124	AGGAGCGGTGTTCATACAGG	316790-316809	+
	O7505	GCACCATTCCTAATTCTTCC	Down	Up	316369-316388	+	O4125	GATTCACGCTCACTCCGGT	317205-317187	-
	O7508	ATAGAAATCCCGGCTAAAGC		Down	317669-317650	-
	O7506	CACATCAATGCCAATTTTAG		Up	316838-316819	-
HP0299	O7511	GGGGTGTAGCTCCTTTAGGG	Up	Down	317961-317980	+	O4126	GTGAGCCTGTGATGCATGAG	317495-317514	+
	O7509	TCTTATACACCTTATGGAGC	Down	Up	316945-316964	+	O4127	CCCTAAAGGAGCTACACCCC	317980-317961	-
	O7512	TTCCCCCCAAAATACCCCGC		Down	318589-318570	-
	O7510	AGCGTTGCCAAAACTCATGC		Up	317527-317508	-
HP0300	O7515	GGGTTTGTRGGGATTCCTGG	Up	Down	318708-318727	+	O4128	ATAAGGCAGCGGTCGTTG	318289-318306	+
	O7513	GTTTTTGGGCGTTTGAGCGATGTG	Down	Up	317734-317757	+	O4129	TCACCTAGCACGGAACTGC	318763-318745	-
	O7516	GCGAAGTGATGCTTTTCCCG		Down	319265-319246	-
	O7514	AATAAAAGCACAATCCATGC		Up	318328-318309	-
HP0301	O7491	AGGGTGATGATCGCTATGGC	Up	Down	319601-319620	+	O4130	CGCTCTGCATTGTAGGGG	319218-319235	+
	O7489	GCAAGATTGGTGCGCAGTTC	Down	Up	318732-318751	+	O4131	GGCTCACACACCATAGCCAT	319635-319616	-
	O7492	CGCAACCGCTCTCCCCCAC		Down	320128-320110	-
	O7490	CAACCCTAAAATAGAAAGCG		Up	319282-319263	-
	O7838	CCCACGATGCTTAAAACTTC		Down	320114-320095	-
	O7837	ATTGCTTCTAAAATCAATGG		Up	318783-318802	+
	O7858	TTTCAATCTCAGCGGAGGGC		Up	319573-319592	+
	O7859	GGTTACATCTAACGCCGTCG		Up	319681-319662	-
HP0319	O7495	GGCTGGCTTTCACTCTAGCG	Up	Down	335812-335831	+	O4132	GGAATTCTGATGCGAGGG	335350-335367	+
	O7493	TCTTCCACGCCTTTTAAATC	Down	Up	334878-334897	+	O4133	GACCACCACGGCTATATCG	335848-335830	-
	O7496	CGCTCGCTTTTTAGGGCATG		Down	336404-336385	-
	O7494	ATGTGTGAATACGCAAAAAC		Up	335386-335367	-
HP0321	O7499	TTTTACCCGCTCCGCTAGGG	Up	Down	337709-337728	+	O4134	AGCTCTCCAAGCACTGCA	337280-337297	+
	O7497	GGCGTAGCGTAATGCCCATG	Down	Up	336732-336751	+	O4135	CTCATCCTTTCAGGCCCTAG	337742-337723	-
	O7500	AACCCAAGAAGATCATTACG		Down	338104-338085	-
	O7498	TCAACGCTTATAAAGAAATG		Up	337315-337296	-
HP0480	O7475	TGGGCGATAGCGTCGTTGATCC	Up	Down	503475-503496	+	O4136	GACTTGTTCGTAGCCATGGG	503060-503079	+
	O7473	AAAATTCCGCCATTTGGGGC	Down	Up	502555-502574	+	O4137	GGGTTAGCAGGATCAACGAC	503505-503486	-
	O7476	AAAAACTCGCTCCTATAACC		Down	503988-503969	-
	O7474	ATTGCTTATCGCTAGCCCCC		Up	503096-503077	-
HP0485	O7479	GGGATTTCTTTTTCATTGAG	Up	Down	508840-508859	+	O4138	AACCTGAACGCATGCACG	508516-508533	+
	O7477	ATTGCCTTCTGCTAAAAGTG	Down	Up	508124-508143	+	O4139	GCTAAAGGCGTGTTCCTCC	508916-508898	-
	O7480	ATAAGTAACCGCCCCTAATG		Down	509447-509428	-
	O7478	TCAAGCGTGGCTAACACGCC		Up	508562-508543	-
HP0494	O7483	ATCGCTTTGCTTTCACCTAG	Up	Down	521770-521789	+	O4140	TTAGACGCGGCTTTAGCC	521332-521349	+
	O7481	TAGTTTCACGCACCCTTTAG	Down	Up	520791-520810	+	O4140	TTAGACGCGGCTTTAGCC	521332-521349	+
	O7484	ATCTATTGCATCCAAAACGC		Down	522258-522239	-
	O7482	TAAACTAAAAGGGCTAAAGC		Up	521360-521341	-
	O7794	TAAATTAAAAGGGCTAAGGC		Down	521360-521341	-
HP0499	O7487	CGCTGGCATGGAGCTTTCCG	Up	Down	526339-526358	+	O4142	TGGATAGGTTGGCAGCAC	525964-525981	+
	O7485	CGCCTGTAGTGATTTTAGCG	Down	Up	525366-525385	+	O4143	TAGCCTAAGCGGAAAGCTCC	526367-526348	-
	O7488	CGTCAAACATGGGGAGTTTG		Down	526882-526863	-
	O7486	CGCCATTAGAAATGTGCTGC		Up	525994-525975	-
	O7851	CATTTTAGCGTTCGTTTTATC		Up	525344-525364	+
	O7758	TGGATTATCTAGGCACTTAC		Up	525647-525666	+
HP0517	O7567	AATATCAAACGCATCGGGAC	Up	Down	545086-545105	+	O4144	GCCACGCATAAGCAGGTT	544717-544734	+
	O7565	GCTAGAAGGTTGCACACCAC	Down	Up	544181-544200	+	O4145	ATCGTGCGTTAGTCCCGA	545116-545099	-
	O7568	GGCCAAATCGCCCTCTAAAG		Down	545582-545563	-
	O7566	AAAACCTGCTTATGCGTGGC		Up	544736-544717	-
HP0577	O7467	CTAAAAGCCGCATCACGCCC	Up	Down	607761-607780	+	O4148	GACAATCGTCATAGGCCCC	607405-607423	+
	O7465	GTCATGGCGTTAGGGTAATG	Down	Up	606912-606931	+	O4149	ATCGTTTCTGCCAGCCAC	607804-607787	-
	O7468	TATTACTTGCTCTATCATGG		Down	608338-608319	-
	O7466	ATCACCCCTGTGCCTAAAGG		Up	607446-607427	-
HP0581	O7551	TCAATTAAAGCGATACTGCG	Up	Down	612484-612503	+	O4150	TCGCCCCCTCTTAAGATAGC	612031-612050	+
	O7549	TTTTTTGATGTATTCATGCG	Down	Up	611641-611660	+	O4150	TCGCCCCCTCTTAAGATAGC	612031-612050	+
	O7552	CTTTTTGACCCCATAGACGC		Down	613004-612985	-
	O7550	CGCTAAAAAAATCTACGCGC		Up	1667868-1667849	-
HP0587	O7471	CTAAAAATCCTGTAGGGAGC	Up	Down	619868-619887	+	O4152	GCTCCACGATTGAATGGC	619474-619491	+
	O7469	AAGTATAATTCAGAAATGCC	Down	Up	618970-618989	+	O4153	AGGCTCACGCTCCCTACA	619895-619878	-
	O7472	TGAAATCCTTCCTGTCAGCC		Down	620456-620437	-
	O7470	ATCACCCCATCTTCTATCAC		Up	619514-619495	-
	O7836	CAACCAATACAACTCTCTGG		Down	620394-620375	-
	O7835	TCAGAAATGCCAAGCTTTCC		Up	618979-618998	+
	O7853	TGGAAGAAAGAAGAGAGATC		Up	618910-618929	+
HP0613	O7459	GTTGATAAGCGTTGATTTTC	Up	Down	658201-658220	+	O4154	AGTTGTTGGGTGTTGCGC	657821-657838	+
	O7457	TAGTCTTGAAGCGATTAATG	Down	Up	657322-657341	+	O4155	GGCACAAATGGTGCTGGA	658236-658219	-
	O7460	GAATACATGAAAGAGAAAGG		Down	658713-658694	-
	O7458	TCAAATCTCATAAGCTTGCG		Up	657855-657836	-
	O7796	CCTCTTTGAAAAAGCGTTGG		Down	658675-658656	-
	O7795	CAACGATTAGTCTTGAAGCG		Up	657315-657334	+
HP0617	O7423	TACGCCTGAGGGGGCTAGG	Up	Down	662596-662614	+	O4156	GCCGGGTGGTGTAACACTTA	662153-662172	+
	O7421	GTGGTGCAGATCTTAGATGTGG	Down	Up	661585-661606	+	O4157	CCCCTCAGGCGTAGTTTTAG	662608-662589	-
	O7424	ATTCTTAAGCCCCTTTTCGC		Down	663220-663201	-
	O7422	CTCCATGGTCTCTATAAGTG		Up	662186-662167	-
HP0620(ppa)	O3238	GGAGATTGCAATGAATTTAGA	Up	Up	665737-665757	+
	O3241	GTGGGGTTAARATCGTTAAATTG	Down	Down	666435-666413	-
	O1366	GTGAGCCATGACGCTGATTCTTTGT		Up	665768-665792	+
	O1367	GCCTTGATAGGCTTTTATCGCTTTCT		Down	666265-666240	-
HP0638	O7571	TTTACAAAGATATGACCGGC	Up	Down	685297-685316	+	O4158	AGGACAAGGTAGCATCGGC	684878-684896	+
	O7569	GATTGATTAAAGGCGTGGTG	Down	Up	684358-684377	+	O4159	CTAGCGTTCTGCCGGTCATA	685326-685307	-
	O7572	AGGCTTTGAAGAGTTTCAAG		Down	685767-685748	-
	O7570	GGAATAATGAATTTTTTGCG		Up	684960-684941	-
	O7798	AAAAGGCTTTGAAGAGTTTC		Down	544647-544666	+
	O7857	AGGACAAGGCAGTATCGGC			684878-684896	+
	O7855	CTTTTGTGTTTTGTTCGGGG			1667868-1667849	-
	O7856	AAAACCCGTTCCTTTCAGCG			684840-684821	-
	O7797	CCACTGAATTGTAAAAGCCG		Up	684304-684323	+
HP0646	O7543	GCAAACGATACGATTGCGGG	Up	Down	692791-692810	+	O4160	AACCGGAGAAGCCCTCATAG	692381-692400	+
	O7541	GTTTTTAAGGAGGTGGTTAG	Down	Up	691833-691852	+	O4161	CTCCCGCAATCGTATCGT	692812-692795	-
	O7544	TTTATTCTTAAGGGCTAAGC		Down	693268-693249	-
	O7542	ATTGCCTATGAGGGCTTCTC		Up	692405-692386	-
HP0701	O7663	TTTAGCCGAAGCGTATAGAG	Up	Down	754689-754708	+	O4166	GGCGACTCTAAGCACCAAAG	754311-754330	+
	O7661	TAGAAATGCGTTTGCAACGC	Down	Up	753791-753810	+	O4167	CTTACCTCCACGAGATTGCC	754728-754709	-
	O7664	ATTTCTAAAAGGAAGCGTTC		Down	755275-755256	-
	O7662	AAATTGGTGCGCTTCACCAC		Up	754394-754375	-
	O7806	GTTGCGAGTGATGATGGAGC		Down	755216-755197	-
	O7805	TCAAAGAAGAATACCAAAAC		Up	753836-753855	+
HP0706	O7439	CAAATCATTGAAGCTAAGGG	Up	Down	760821-760840	+	O4168	GGGATTGCACAGGGAGTGT	760417-760435	+
	O7437	AGATTGTTTTCCCTAGCCCC	Down	Up	760049-760068	+	O4169	GGGGTACAAACATCAGGACC	760858-760839	-
	O7440	AATAATCCCGTTTCAAATGG		Down	761061-761042	-
	O7438	GCAACCTACAACACTCCCTG		Up	760445-760426	-
HP0723	O7443	AGCCCCATCCGCRCTCAAAG	Up	Down	777078-777097	+	O4172	CACCCCGGCTATCACAAC	776721-776738	+
	O7441	TACTATTCTTTTCTAGGCAC	Down	Up	776264-776283	+	O4173	GTGGGAGCGATGCGTAAT	777122-777105	-
	O7444	GGTTATGGCTCAAAATTTACC		Down	777477-777457	-
	O7442	TGATTTATTCCAAGCGAGCC		Up	776778-776759	-
	O7840	GTTATGGCTCAAAATTTACC		Down	777476-777457	-
	O7839	GAGCTTCATCAAATCTATTTTG		Up	776366-776387	+
HP0774	O7659	CCCTAAATGCAAATCTGGAG	Up	Down	827514-827533	+	O4178	TAGCCCTGCAACAAAGGG	827140-827157	+
	O7657	TGGCTTGTGAAGTGGATGGG	Down	Up	826601-826620	+	O4179	GTTTGATCCTACCGCTCCAG	827547-827528	-
	O7660	TATGGCGATGAAATCATTGC		Down	828097-828078	-
	O7658	ATCGCCCCATTAGCATCGTG		Up	827188-827169	-
HP0796	O7455	AAGGGGGACTTTACCTCTTC	Up	Down	852828-852847	+	O4182	CCAGGTTTCTCCCACGAA	853335-853352	+
	O7453	CTCTGTAGCCATGACATTTG	Down	Up	853672-853691	+	O4183	ACCCACCCTCCGTGTTTT	853784-853767	-
	O7456	GCTGACTTTTTATACAAACG		Down	853403-853384	-
	O7454	CTATGAGTGGGGAATCTTTG		Up	854228-854209	-
HP0821	O7451	TTTTGGCCCTTTTACGAGCG	Up	Down	873797-873816	+	O4188	CCTAACAGCAGTGGCGTGTA	873426-873445	+
	O7449	GAACAAAATATTTTCTCCTTA	Down	Up	872934-872954	+	O4189	CCTTAGCCCCGCTCGTAA	873825-873808	-
	O7452	TCAAAGGCAAATGCGATTGG		Down	874329-874310	-
	O7450	TTATCAAAATATTGATACACGC		Up	873460-873439	-
HP0822	O7427	TAGGGGATAAGGTGGGCGAG	Up	Down	876035-876054	+	O4190	GTGTGTGGGGGTATCCCTAT	875569-875588	+
	O7425	GCCACCGGTATGCGATAAAC	Down	Up	874990-875009	+	O4191	AAGTCTCGCCCACCTTATCC	876058-876039	-
	O7428	TTTTCCCCGCTTTTGACTTC		Down	876638-876619	-
	O7426	AGCCTTGATAATAGGGATAC		Up	875598-875579	-
HP0834(yphC)	O1960	CACGCCTATTTTTTTGACTAAAAAC	Up	Up	885964-885988	+
	O1963	CATTYACCCTCCCAATGATGC	Down	Down	886685-886665	-
	O1961	GCGTTTAAGAGCGARCTTTTGC		Down	1024364-1024385	+
HP0875	O7431	CCCAGTTACCTTCTTCAGTG	Up	Down	926716-926735	+	O4194	CTGCGGCTTCTTCGTTAGTC	926392-926411	+
	O7429	TAGCCAGGCAATGAGCTAGG	Down	Up	925917-925936	+	O4195	CTGGTGAAAGAGGCAGTGC	926796-926778	-
	O7432	ATTGTTACGAATAGAAATAC		Down	927254-927235	-
	O7430	CACCATGCAAGGCGTTAAGC		Up	926435-926416	-
HP0950	O7415	CCTCACCGCTGATCACTGAG	Up	Down	1011209-1011228	+	O4198	GCTTAATCACCCTAGGCCC	1010843-1010861	+
	O7413	GGCTAAAAGTCATCTCGCTC	Down	Up	1010302-1010321	+	O4199	ACTAACCGCCCAAGCTCAGT	1011242-1011223	-
	O7416	CCATAGAAACGATAGAGGGT		Down	1011738-1011719	-
	O7414	CCTAGGGTGATTAAGCAAAC		Up	1010858-1010839	-
	O7804	CATCTCGCTCAAACTCCAAG		Up	1010312-1010331	+
HP1043	O7419	CGCATGGACTTCTTCCTCGC	Up	Down	1105159-1105178	+	O4206	AACGATAGCCTCTGCGTCTC	1104777-1104796	+
	O7417	AGCGGAGGCAAGATTGATGG	Down	Up	1104116-1104135	+	O4207	GCGAGGAAGAAGTCCATG	1105178-1105161	-
	O7420	GCATACCTTAGGCTTTTACC		Down	1105808-1105789	-
	O7418	CGTGAGACGCAGAGGCTATC		Up	1104799-1104780	-
	O7807	GCTCCTAGCTAAACACCAGC		Up	1667868-1667849	-
	O7765	CCTCACTAATCCAACTACAG		Up	1104599-1104618	+
	O7823	AAATACCCCACTAATCGCAG		Up	1667868-1667849	-
	O7766	ATAAACCCTTAGGGATTTCC		Up	1104830-1104811	-
HP1100	O7635	CCCCCACAGGCTTCAAAAGC	Up	Down	1161093-1161112	+	O4214	GCATGCCGTTAGACTTAGGC	1160683-1160702	+
	O7633	CTTTGCGCTAAAGGCACAGC	Down	Up	1160193-1160212	+	O4215	TCCTAACGGATCAGCGGA	1161137-1161120	-
	O7636	CCAAGCGGGCCTATGGTGAG		Down	1161604-1161585	-
	O7634	AAGGRCCTAAGTCTAACGGC		Up	1160706-1160687	-
HP1110	O7407	GGTGCGCGTGCCTACTATTG	Up	Down	1171607-1171626	+	O4216	TCGCAGCCTATCCTATCACC	1171207-1171226	+
	O7405	GAAAGTGTCTGGCATGCTTG	Down	Up	1170566-1170585	+	O4217	ACAATAGTAGGCACGCGCAC	1171627-1171608	-
	O7408	GTTACTTCATTAAACATCGC		Down	1172140-1172121	-
	O7406	CAATGGGCGTTGATGGGGTG		Up	1171242-1171223	-
HP1114	O7395	AAATCCTGGACTTGCTTATC	Up	Down	1176305-1176324	+	O4218	GCGCGCCTGTAACTAGTGAT	1175891-1175910	+
	O7393	GCTTTTGCTGGAGTGTATGA	Down	Up	1175295-1175314	+	O4219	CAGCGATAAGCAAGTCCAGG	1176328-1176309	-
	O7396	GATTCTGTCATGCTTTATGC		Down	1176903-1176884	-
	O7394	TTTGAAATCACTAGTTACAG		Up	1175916-1175897	-
	O7772	TCACTAGTTACAGGCGCGCC		Up	1175909-1175890	-
	O7819	GAGATCACGAGTTACAGGCG		Up	1175913-1175894	-
HP1132	O7391	CCCAAATGGGCTGCCACCTC	Up	Down	1195525-1195544	+	O4220	GATCATTCCCCTCTCTGGTG	1195100-1195119	+
	O7389	TCCTCTTCGCTCAATTCGTC	Down	Up	1194505-1194524	+	O4221	AGTTTTAGAGGTGGCAGCCC	1195551-1195532	-
	O7392	GATCACTCAAGAAATAAGAG		Down	1196053-1196034	-
	O7390	TGTGGGGGAGCGCACCAGAG		Up	1195131-1195112	-
HP1134(atpA)	O1964	GGACTAGCGTTAAACGCACG	Up	Up	1197880-1197861	-
	O1965	CTTGAAACCGACAAGCCCAC	Down	Down	1197040-1197059	+
	O1966	GTTCCTGTTGGCGATGCGGT		Up	1197845-1197826	-
	O1967	CCTGAATAAAACAAATCCGTTTC		Down	1197079-1197101	+
HP1153	O7399	CTAAACCATGTGTCTAGCAC	Up	Down	1216138-1216157	+	O4222	TAATGTCCCTACCCGTAGCG	1215797-1215816	+
	O7397	ATCACTTCAAATTCATGCTC	Down	Up	1215319-1215338	+	O4223	CCCCCTTAAGTTGCCCTACT	1216210-1216191	-
	O7400	CGCACAATCCCTATTATCGCTG		Down	1216736-1216715	-
	O7398	TTCACTTTAGCCAATTTGTG		Up	1215836-1215817	-
HP1203	O7403	CGCTTTCTTAACGGACTGCT	Up	Down	1279962-1279981	+	O4226	CTTCCACCGTAGCGGTAAAG	1279592-1279611	+
	O7401	TACGCCCATGCTCCTAGCGC	Down	Up	1279063-1279082	+	O4227	TATTCAGGGAGCGAGCAGTC	1279994-1279975	-
	O7404	TAACACTGAAAAACTGGAGC		Down	1280569-1280550	-
	O7402	GGTGGAAGAGTATGATGTGG		Up	1279599-1279580	-
HP1205	O7411	AATCCTACCTGTAACCACAG	Up	Down	1281168-1281187	+	O4228	CCAACTCTAACGCAACAGGG	1280750-1280769	+
	O7409	AATATCACTTTAGAAAGCTC	Down	Up	1280169-1280188	+	O4229	TATTGCGGGTAGAGGGACTG	1281204-1281185	-
	O7412	TGCGCATGTGGATTGCCCAG		Down	1281648-1281629	-
	O7410	TTAGCCCTGTTGCGTTAGAG		Up	1280773-1280754	-
HP1206	O7379	TTGGTTTTAGATGAAGCCAC	Up	Down	1284139-1284158	+	O4230	TCATAGGCCATAGTGGGTGC	1283765-1283784	+
	O7377	TCCAAAGCGCAAACGCTTAAAG	Down	Up	1283248-1283269	+	O4231	CTCGGTTTCGTTGTCTAGGG	1284183-1284164	-
	O7380	AAAAACCCCTATCGCTCAAG		Down	1284792-1284773	-
	O7378	GTAAGCCCCATAATAATATC		Up	1283822-1283803	-
HP1213	O7383	GAGCTATGCGCCATAGGGAGC	Up	Down	1289589-1289609	+	O4232	CACCGCTTGCATAAAGGG	1289248-1289265	+
	O7381	TTTCTTAACAAGCCTTCGCC	Down	Up	1288641-1288660	+	O4233	GTTAGAAGAAGTGCGGCCC	1289648-1289630	-
	O7384	GAAATGCGCTCTTTGGGGC		Down	1290049-1290031	-
	O7382	GCCCTTTATGCAAGCGGTGTGG		Up	1289266-1289245	-
HP1218	O7591	TCGTAATGTTCGCATTCCAG	Up	Down	1295225-1295244	+	O4234	GGCTATGAGCGCTGTAACTG	1294807-1294826	+
	O7589	TCAAACACGCCATTATCCTG	Down	Up	1294277-1294296	+	O4235	GCGAGAATCTGGAATGCG	1295252-1295235	-
	O7592	AAAAGGGTATAGCAGTTTGG		Down	1295752-1295733	-
	O7590	CAGTTACAGCGCTCATAGCC		Up	1294826-1294807	-
	O7861	AAAAGGGTATAGCAGTTTGG		Down	1295752-1295733	-
	O7860	AACCGGATCAATATAAAGGG		Up	1294336-1294355	+
HP1238	O7595	GTGTGCATTTGCCATGACGG	Up	Down	1312642-1312661	+	O4238	GACTAAAGCGGGGTATCCG	1312290-1312308	+
	O7593	CATCATGGGAGCAACCACCC	Down	Up	1311727-1311746	+	O4239	TATAGGCCGCTTCTCTGGC	1312696-1312678	-
	O7596	TATTTCCCAAAACGCCCACC		Down	1313159-1313140	-
	O7594	TCCACTCCCGGATACCCCG		Up	1312316-1312298	-
HP1265	O7599	TTAGARCTTTTAGAGCGAATCA	Up	Down	1337662-1337683	+	O4242	CCTACGCCTTGTTAAGACCC	1337195-1337214	+
	O7597	AAACGCTTTGATTTACGCCC	Down	Up	1336721-1336740	+	O4243	GCCTCACTGATTCGCTCT	1337690-1337673	-
	O7600	ATCATAAGTTTGCATGATGC		Down	1338200-1338181	-
	O7598	ATTTTCTTGCAAGTCTCTTG		Up	1337244-1337225	-
	O7821	TTTGAATCACAACTCCAATC		Down	1337635-1337654	+
	O7822	ATTTTTGGCTTTCGTGTTGC		Down	1338131-1338112	-
	O7820	TTACGCCCCTTAAAAGCGGG		Up	1336733-1336752	+
HP1271	O7603	CCATGCACACATGGTTAGCC	Up	Down	1343664-1343683	+	O4244	GGCTATATGGAGCATGACGC	1343285-1343304	+
	O7601	CTCAATGCGATCAATATCGG	Down	Up	1342779-1342798	+	O4245	CTCCATAGCGTTGGCTAACC	1343695-1343676	-
	O7604	AAAGCGGTAAAGATCGCCCC		Down	1344240-1344221	-
	O7602	TAAACCCTGCGTCATGCTCC		Up	1343312-1343293	-
HP1278	O7607	GCGTGTCCTTGTAACTGCTC	Up	Down	1353783-1353802	+	O4246	ATAGCTGTGTTCTGGCCCC	1353391-1353409	+
	O7605	AACGCCCTTAAATGGCTCGC	Down	Up	1352940-1352959	+	O4247	GAGATTGGGCGAGCAGTTAC	1353812-1353793	-
	O7608	GGAGTTTGGAGGGAGTTTTG		Down	1354306-1354287	-
	O7606	TGAAGGCCAGATTGCAGAAC		Up	1353466-1353447	-
HP1279(trpC)	O1370	TAGAATGCAAAAAAGCATCGCCCTC	Up	Up	1355544-1355520	-	trpC-4	AGCCCCTTATGTGAATGG	1355021-1355004	-
	O1372	TAAGCCCGCACACTTTATTTTCGCC	Down	Down	1354912-1354936	+	trpC-8	TACTCTCTTAAAATTCGGGC	1354335-1354354	+
			Down	Down			trpC-9	AATGTTTTCATAAGAGCC	1355399-1355416	+
			Up	Up			trpC-10	TTAAAAGGGCGATGGTGGTT	1356058-1356039	-
HP1316	O7611	TCAGGATAGACTACAAGAGC	Up	Down	1379014-1379033	+	O4248	GGTGATCCACTGGGTTCATC	1378613-1378632	+
	O7609	TCTGTCTTGCAATCAATCTG	Down	Up	1378108-1378127	+	O4249	GCGCATCGCTCTTGTAGTC	1379040-1379022	-
	O7612	AAATGTAACCAAAAACCAGC		Down	1379512-1379493	-
	O7610	TAGCGCGATGAACCCAGTGG		Up	1378638-1378619	-
HP1321	O7615	TTTTTAAGAGACGGCAACGC	Up	Down	1381876-1381895	+	O4250	GCCGGTTTTGAACAACCC	1381476-1381493	+
	O7613	AATCAATCGGCTATAAACCC	Down	Up	1381001-1381020	+	O4251	GAGTCTAAAGCGTTGCCGTC	1381904-1381885	-
	O7616	CTAAAAAATGGGGCGTGGGG		Down	1382368-1382349	-
	O7614	AAGACARATTTTATCGCTTG		Up	1381530-1381511	-
	O7767	ATCTTTCAAGCTTACGCCCC		Down	1381963-1381982	+
	O7775	TTAACCGCTTTTTAAAAGAGGGC		Down	1381868-1381890	+
HP1345	O7619	ATTTTGTGCTATATATTGCG	Up	Down	1406102-1406121	+	O4252	TGGTGGGTGCACTCTCTATG	1405123-1405142	+
	O7617	AAATAAAGGTCGCCATTTCC	Down	Up	1404565-1404584	+	O4253	GCCAGCACTTATGGCACC	1405603-1405586	-
	O7620	CTCAAAAAAGAAATTGATTC		Down	562230-562249	+
	O7618	TGAAGTCATAGAGAGTGCAC		Up	1405148-1405129	-
	O7781	TTGAGTAAAAACCCGCTCAC		Down	1405545-1405564	+
	O7825	GTGGTAACAGCGTCTATGGG		Down	1405254-1405273	+
	O7782	AAGGGTGCTTATTAGAGTGG		Down	1406018-1405999	-
	O7824	TGAAGTCATAGAGAGCGCGC		Up	1405148-1405129	-
HP1355	O7547	CGATCCCGCTGCTGTGTTGC	Up	Down	1417580-1417599	+	O4254	GTGAAATGTTCCCGCTCG	1417172-1417189	+
	O7545	TTAGTAATAGGGGCTGCTTC	Down	Up	1416556-1416575	+	O4255	TAAAGGTTGAGCGCACCC	1417630-1417613	-
	O7548	AACCGCTTGAAAGCCAAGCG		Down	1418101-1418082	-
	O7546	AGCGAGCGGGAACATTTCAC		Up	1417191-1417172	-
	O7843	TTTCATCTTTCCCTACCCAC		Up	1416701-1416720	+
	O7844	AACCGCTTGAAAGCCAAGCG		Down	1418101-1418082	-
HP1363	O7623	TGTTGCAATTGGCACATGGG	Up	Down	1425521-1425540	+	O4256	CCCCACTTTCAATTCCCC	1425202-1425219	+
	O7621	TTTGAGAAAAATCCCTTGCG	Down	Up	1424667-1424686	+	O4257	GCGATGGCTATGCTCTAGCT	1425617-1425598	-
	O7624	TTTATAGCAATTTGCTCATG		Down	1426096-1426077	-
	O7622	TAGGGGAATTGAAAGTGGGG		Up	1425221-1425202	-
HP1380	O7555	TTATCCTTAGCGGGTGGGGG	Up	Down	1445520-1445539	+	O4258	GGTTGAGGGCATCATTGG	1445114-1445131	+
	O7553	CGGGGAAGTTTTACCCATAG	Down	Up	1444713-1444732	+	O4259	GACAGACGGCTCATATCCCT	1445563-1445544	-
	O7556	AATGAGTTGAATGAATTGCC		Down	1446135-1446116	-
	O7554	GGTCGCGCTTTTTTTGATAG		Up	1445171-1445152	-
HP1416	O7627	GACCCCACTAAATCGCTTGG	Up	Down	1486256-1486275	+	O4262	TACTCTCCCATGCGAGCAG	1485876-1485894	+
	O7625	CTTTAGAAATCTTTTATGCC	Down	Up	1485347-1485366	+	O4263	GTCTCTCACCATGCCAAGC	1486288-1486270	-
	O7628	AATCGTTTTTAAAAGGGGTG		Down	1486748-1486729	-
	O7626	TCGCACTTGTGTGCCTGCTC		Up	1667868-1667849	-
HP1466	O7647	TAGCCGTCATTTCCACCGAC	Up	Down	1537303-1537322	+	O4266	TGCTCTCAGTATCCCCCTTG	1536892-1536911	+
	O7645	CTCAATTCATAGGGGTAAAG	Down	Up	1536352-1536371	+	O4267	GCGCCTTTAATGTCGGTG	1537333-1537316	-
	O7648	GCGTGTTTCGTTTAGATGAG		Down	1537836-1537817	-
	O7646	TGCGCGGGTTTGAAGTCAAG		Up	1536927-1536908	-
HP1494	O7387	CAGAAGCGAAAACGAAGAAG	Up	Down	1568254-1568273	+	O4270	CCCGTTAATGCGCACACT	1567775-1567792	+
	O7385	ATCCTTTTTGTCAAAACGCC	Down	Up	1567247-1567266	+	O4271	TTCGCTTCTGGGGTTGTC	1568263-1568246	-
	O7388	ACCGCTTGGCTTCATCAATGC		Down	1568846-1568826	-
	O7386	TAAATGCGCTTTTTTATCC		Up	126718-126736	+
	O7768	CCGTTAATGCGCACACTTAC			1567776-1567795	+
	O7769	TTAGAAGAATCATTGATGCC			1568316-1568297	-
HP1498	O7655	TTATCAAAACAAGCCCGCGG	Up	Down	1571371-1571390	+	O4272	AACCAATACACCGCCCTG	1570907-1570924	+
	O7653	AGGGTGGGGATTTCTAAAGG	Down	Up	1570424-1570443	+	O4273	GTCTGTGATAGAAACCGCGG	1571404-1571385	-
	O7656	TTGAGATTAGATAGGATTTG		Down	1571883-1571864	-
	O7654	AAAAGCCAATGGAGAGCAGG		Up	1570940-1570921	-
	O7842	GAATCACTTCAACCCCACTG		Down	1571975-1571956	-
	O7841	AAATCCAACCAATACACCGC		Up	1570901-1570920	+
HP1512	O7643	AACTTCATCAACAGCTACGGGC	Up	Down	1586475-1586496	+	O4276	CCGCCATTACTACACCGATC	1586015-1586034	+
	O7641	CCTGTGGTGAATCCTTTCGC	Down	Up	1585452-1585471	+	O4277	AAGTGTCTTGCCCGTAGCTG	1586505-1586486	-
	O7644	ACCTTTAGGGATCATATCGC		Down	972935-972954	+
	O7642	TAGAGCTTTGATCGGTGTAG		Up	1586043-1586024	-
HP1549	O7631	TGAGTGTAGCGCACTTGCAC	Up	Down	1629077-1629096	+	O4278	ATCAAGGTGAGCAAGGCC	1628654-1628671	+
	O7629	CCCATAATTGGAATAACGCA	Down	Up	1629190-1629209	+	O4279	GGTGCAAGTGCGCTACACT	1629097-1629079	-
	O7632	TTGCCGTGGATGCTAATATC		Down	38831-38850	+
	O7630	TTGCGGCCTTGCTCACCTTG		Up	1628675-1628656	-
	O7826	ATCAAAGTGAGCAAAGCC			1628654-1628671	+
	O7827	GGTGCAGGTGCGTTACGCT			1667868-1667850	-
	O7776	ATACAAAAACCCTGCAATGG		Up	1628194-1628213	+
HP1553	O7639	AGCTAAAACTCCCCCTAAAG	Up	Down	1634231-1634250	+	O4280	GGTTCTTCCGCTAGAGCGTA	1633780-1633799	+
	O7637	TAGTGAATGCGACATAATAC	Down	Up	1633277-1633296	+	O4281	GCGATGTCAAGCAGAGCA	1634275-1634258	-
	O7640	ACCTGGCTTGAAAAAAAGAG		Down	1634693-1634674	-
	O7638	TACGCTCTAGCGGAAGAACC		Up	1633799-1633780	-
	O7778	CAGCTCTTTACCTGGCTTG		Down	1667868-1667850	-
	O7777	TCAGCCCTAGTGAATGCGAC		Up	1633270-1633289	+
HP1577	O7373	TTGAAGTGGTTAAAGAATTG	Up	Up	1656206-1656225	+	O4282	CTCCTGCCTTTATCGCGC	1656809-1656826	+
	O7375	TTAGTGCAAATCATTCAAAG		Down	1657178-1657197	+	O4283	TCTCAGGCGTTTCACCAC	1657228-1657211	-
	O7376	GAAACCGGGCATGATCGCAC	Down	Down	1658720-1658701	-
	O7374	TGCTTGTGCCAATCAAAAAG		Up	1656845-1656826	-
	O7770	GGATTATGTGGTGAAACGCC		Down	1657204-1657223	+
	O7779	TGCGGTGGTCGTGATTATTG		Down	1657156-1657175	+
	O7771	TTTTAGAGAACTTGTCTCAG		Down	1658677-1658658	-
	O7780	GATTTGAGACTAAAGCTTC		Down	1667868-1667850	-
	O7809	AGCGATAACGCAAATCATAG		Down	1658502-1658483	-
	O7808	GAATTGTGCAATCAAATGTG		Up	1656220-1656239	+
	O7818	AAAACGATAACCTCTGCGCC		Up	1104775-1104794	+
PCR products were performed using oligonucleotides 1 and 2 as indicated. Some of these oligonucleotides were also used for sequencing reactions.
