# Supplementary material for: Microevolution of Helicobacter pylori during Prolonged Infection of Single Hosts and within Families
Source: PLoS Genet. 2010 Jul 22;6(7):e1001036. doi: 10.1371/journal.pgen.1001036 (PMC2908706; doi:10.1371/journal.pgen.1001036)
Supplement: Table S4 — Polymorphic sites in 78 gene fragments from genomic sequences and from the paired isolates. (0.06 MB XLS) [file pgen.1001036.s006.xls]

## Sheet: GenomicPolymorphisms
Table S4. Polymorphic sites in 78 gene fragments from genomic sequences and from the paired isolates
			Fragment size and numbers of polymorphic sites											Percent polymorphisms
		standard size					Extended sequence					standard size					Extended sequence				Paired Isolates
Gene	Size (bp)	Synonymous	Not synonymous	Intergenic		Size (bp)	Synonymous	Not synonymous	Intergenic		Synonymous	Not synonymous	Intergenic	Total		Synonymous	Not synonymous	Intergenic	Total		all pairs	one/ pair
HP0012	381	55	37	0		1366	170	93	55		14.4357	9.71129	0	24.147		12.4451	6.8082	4.02635	23.2796		21.0682	21.0682
HP0013	431	93	44	0		1437	262	134	4		21.5777	10.2088	0	31.7865		18.2324	9.32498	0.278358	27.8358		19.0323	18.7097
HP0049	446	77	50	0							17.2646	11.2108	0	28.4753							20.6704	20.3911
HP0071 (ureI)	585	90	31	0		1278	170	55	3		15.3846	5.29915	0	20.6838		13.302	4.3036	0.234742	17.8404		15.1402	13.8318
HP0111	342	66	40	0		1206	134	136	31		19.2982	11.6959	0	30.9942		11.1111	11.2769	2.57048	24.9585		18.0723	18.0723
HP0142 (mutY)	420	117	46	0		1744	419	130	9		27.8571	10.9524	0	38.8095		24.0252	7.45413	0.516055	31.9954		24.5238	24.2857
HP0163	432	79	50	0		1376	229	94	1		18.287	11.5741	0	29.8611		16.6424	6.8314	0.0726744	23.5465		13.986	13.986
HP0177 (efp)	410	75	0	0							18.2927	0	0	18.2927							16.0976	16.0976
HP0183	376	43	25	0		1516	283	90	0		11.4362	6.64894	0	18.0851		18.6675	5.93668	0	24.6042		18.2081	18.2081
HP0190	349	40	25	0		1272	205	64	0		11.4613	7.16332	0	18.6246		16.1164	5.03145	0	21.1478		16.129	16.129
HP0191	429	99	29	0		1447	335	95	0		23.0769	6.75991	0	29.8368		23.1513	6.56531	0	29.7167		15.8065	15.8065
HP0207	378	97	20	0		1520	260	71	0		25.6614	5.29101	0	30.9524		17.1053	4.67105	0	21.7763		20.2279	19.3732
HP0221	429	76	20	0		1474	214	59	26		17.7156	4.662	0	22.3776		14.5183	4.00271	1.76391	20.2849		13.5	13.5
HP0226	411	66	37	0		1538	194	76	18		16.0584	9.00243	0	25.0608		12.6138	4.94148	1.17035	18.7256		17.3145	16.9611
HP0278	447	128	31	0		1441	283	78	0		28.6353	6.93512	0	35.5705		19.6391	5.41291	0	25.052		23.0958	22.6044
HP0280	389	98	46	0		1029	212	129	0		25.1928	11.8252	0	37.018		20.6025	12.5364	0	33.139		16.4474	16.4474
HP0283	347	59	20	0		1401	214	169	3		17.0029	5.76369	0	22.7666		15.2748	12.0628	0.214133	27.5517		18.7702	18.4466
HP0285	417	83	9	0		1538	276	108	0		19.9041	2.15827	0	22.0624		17.9454	7.02211	0	24.9675		17.0455	16.4773
HP0298	411	105	64	0		1287	343	138	2		25.5474	15.5718	0	41.1192		26.6511	10.7226	0.1554	37.5291		18.9041	18.9041
HP0299	420	77	12	0		1632	390	94	2		18.3333	2.85714	0	21.1905		23.8971	5.7598	0.122549	29.7794		13.0435	13.0435
HP0300	454	130	14	0		1519	357	33	1		28.6344	3.0837	0	31.7181		23.5023	2.17248	0.0658328	25.7406		17.4286	17.4286
HP0301	376	102	8	0							27.1277	2.12766	0	29.2553							19.2073	19.2073
HP0319	488	71	32	0		1562	229	115	0		14.5492	6.55738	0	21.1066		14.6607	7.36236	0	22.023		16.9533	16.9533
HP0321	334	62	0	0		1355	159	52	14		18.5629	0	0	18.5629		11.7343	3.83764	1.03321	16.6052		13.5542	13.253
HP0480	387	58	3	0		1419	214	15	9		14.9871	0.775194	0	15.7623		15.081	1.05708	0.634249	16.7724		14.0921	14.0921
HP0485	344	52	50	0		1311	199	124	29		15.1163	14.5349	0	29.6512		15.1793	9.45843	2.21205	26.8497		22.9167	22.9167
HP0494	452	75	53	0		1388	212	212	0		16.5929	11.7257	0	28.3186		15.2738	15.2738	0	30.5476		22.7027	22.4324
HP0499	369	73	11	0		1482	218	62	10		19.7832	2.98103	0	22.7642		14.7099	4.18354	0.674764	19.5682		20.6687	19.3252
HP0517	338	25	25	0		1352	219	142	0		7.39645	7.39645	0	14.7929		16.1982	10.503	0	26.7012		14.2405	14.2405
HP0577	370	54	16	0		1413	249	112	8		14.5946	4.32432	0	18.9189		17.6221	7.9264	0.566171	26.1146		15.2824	14.6179
HP0581	413	83	61	0		1349	278	231	0		20.0969	14.77	0	34.8668		20.6079	17.1238	0	37.7317		19.7802	19.7802
HP0587	375	55	21	0		1450	185	117	53		14.6667	5.6	0	20.2667		12.7586	8.06897	3.65517	24.4828		16.8224	15.5763
HP0613	383	74	29	0		1301	169	82	45		19.3211	7.5718	0	26.893		12.99	6.30284	3.45888	22.7517		21.9355	21.865
HP0617	356	79	60	0		1543	275	160	0		22.191	16.8539	0	39.0449		17.8224	10.3694	0	28.1918		21.4765	21.4765
HP0620 (ppa)	398	71	12	0							17.8392	3.01508	0	20.8543							14.3577	14.5729
HP0638	394	34	15	0		1491	147	103	16		8.62944	3.80711	0	12.4365		9.85915	6.90812	1.07311	17.8404		16.4557	16.4557
HP0646	372	67	35	0		1393	238	134	6		18.0108	9.4086	0	27.4194		17.0854	9.61953	0.430725	27.1357		19.2568	18.9189
HP0701	400	71	63	0		1338	233	146	0		17.75	15.75	0	33.5		17.4141	10.9118	0	28.3259		22.884	22.3975
HP0706	391	66	24	0		954	120	26	8		16.8798	6.13811	0	23.0179		12.5786	2.72537	0.838574	16.1426		14.2045	13.9205
HP0723	398	82	61	0		1174	231	167	21		20.603	15.3266	0	35.9296		19.6763	14.2249	1.78876	35.6899		30.8176	29.8742
HP0774	356	70	14	0		1451	277	101	2		19.6629	3.93258	0	23.5955		19.0903	6.96072	0.137836	26.1888		15.7407	15.7407
HP0796	432	77	46	0		1376	179	123	14		17.8241	10.6481	0	28.4722		13.0087	8.93895	1.01744	22.9651		19.3548	19.3548
HP0821	349	63	16	0		1334	207	122	0		18.0516	4.58453	0	22.6361		15.5172	9.14543	0	24.6627		18.3183	17.7177
HP0822	425	86	5	0		1603	282	95	5		20.2353	1.17647	0	21.4118		17.592	5.92639	0.311915	23.8303		15.6757	15.4054
HP0834 (yphC)	510	98	42	0							19.2157	8.23529	0	27.451							20.7843	20.3922
HP0875	398	66	14	0		1324	205	55	42		16.5829	3.51759	0	20.1005		15.4834	4.15408	3.17221	22.8097		16.1491	15.528
HP0950	383	68	5	0		1426	185	71	16		17.7546	1.30548	0	19.0601		12.9734	4.97896	1.12202	19.0743		13.5762	13.5762
HP1043	386	101	7	0		1695	146	10	48		26.1658	1.81347	0	27.9793		8.61357	0.589971	2.83186	12.0354		14.2384	13.9073
HP1100	393	89	37	0		1389	282	73	0		22.6463	9.41476	0	32.0611		20.3024	5.25558	0	25.558		17.7143	17.4286
HP1110	350	94	3	0		1550	289	22	12		26.8571	0.857143	0	27.7143		18.6452	1.41935	0.774194	20.8387		18.6944	18.1009
HP1114	417	77	19	0		1517	279	94	4		18.4652	4.55635	0	23.0216		18.3916	6.19644	0.263678	24.8517		14.8265	14.8265
HP1132	388	82	17	0		1475	311	39	1		21.134	4.38144	0	25.5155		21.0847	2.64407	0.0677966	23.7966		17.4603	17.1429
HP1134 (atpA)	627	121	11	0							19.2982	1.75439	0	21.0526							11.9617	11.4833
HP1153	348	97	14	0		1342	329	116	0		27.8736	4.02299	0	31.8966		24.5156	8.64382	0	33.1595		18.0124	18.0124
HP1203	359	44	4	0		1483	186	13	37		12.2563	1.11421	0	13.3705		12.5421	0.876601	2.49494	15.9137		14.2857	14.2857
HP1205	410	83	10	0		1391	205	23	28		20.2439	2.43902	0	22.6829		14.7376	1.65349	2.01294	18.404		12.7937	12.7937
HP1206	369	60	13	0		1521	265	156	4		16.2602	3.52304	0	19.7832		17.4227	10.2564	0.262985	27.9421		14.1141	14.1141
HP1213	357	60	14	0		1399	252	124	0		16.8067	3.92157	0	20.7283		18.0129	8.86347	0	26.8763		13.6986	13.3562
HP1218	380	75	48	0		1535	167	76	11		19.7368	12.6316	0	32.3684		10.8795	4.95114	0.716612	16.5472		19.2201	19.2201
HP1238	357	51	21	0		1417	205	48	42		14.2857	5.88235	0	20.1681		14.4672	3.38744	2.96401	20.8186		18.7075	17.6871
HP1265	438	93	120	0		1441	227	267	0		21.2329	27.3973	0	48.6301		15.7529	18.5288	0	34.2817		28.0374	28.0374
HP1271	342	48	17	0		1449	307	88	0		14.0351	4.97076	0	19.0058		21.187	6.07315	0	27.2602		14.4981	14.4981
HP1278	363	73	11	0		1318	318	131	0		20.1102	3.0303	0	23.1405		24.1275	9.9393	0	34.0668		15.6667	15.6667
HP1279 (trpC)	456	111	60	0		1697	316	272	0		24.3421	13.1579	0	37.5		18.6211	16.0283	0	34.6494		30.9211	30.7018
HP1316	356	65	11	0		1390	158	22	2		18.2584	3.08989	0	21.3483		11.3669	1.58273	0.143885	13.0935		15.047	15.047
HP1321	384	57	77	0		1352	178	189	9		14.8438	20.0521	0	34.8958		13.1657	13.9793	0.66568	27.8107		32.5503	32.5503
HP1345	443	98	13	0		1023	245	18	0		22.1219	2.93454	0	25.0564		23.9492	1.75953	0	25.7087		20.6573	20.6573
HP1355	294	72	12	0		1484	300	205	9		24.4898	4.08163	0	28.5714		20.2156	13.814	0.606469	34.6361		17.7686	16.9421
HP1363	461	90	99	0		1373	261	248	0		19.5228	21.4751	0	40.9978		19.0095	18.0626	0	37.0721		26.5385	26.5385
HP1380	344	70	29	0		1427	201	71	1		20.3488	8.43023	0	28.7791		14.0855	4.97547	0.0700771	19.131		20.362	20.362
HP1416	306	47	66	0		1387	246	361	1		15.3595	21.5686	0	36.9281		17.7361	26.0274	0.0720981	43.8356		23.5915	23.5915
HP1466	338	73	7	0		1463	268	81	0		21.5976	2.07101	0	23.6686		18.3185	5.53657	0	23.8551		13.125	12.5
HP1494	387	75	61	0		1574	301	205	0		19.3798	15.7623	0	35.1421		19.1233	13.0241	0	32.1474		25.1592	24.8408
HP1498	402	79	38	0							19.6517	9.45274	0	29.1045							21.1429	20.2857
HP1512	436	93	18	0		1453	272	60	0		21.3303	4.12844	0	25.4587		18.7199	4.12939	0	22.8493		18.2891	17.9941
HP1549	384	96	12	0		1333	286	70	1		25	3.125	0	28.125		21.4554	5.25131	0.0750188	26.7817		18.1818	18.1818
HP1553	478	97	93	0		1398	272	287	0		20.2929	19.4561	0	39.749		19.4564	20.5293	0	39.9857		29.1429	29.1429
HP1577	362	71	16	0		1500	163	68	2		19.6133	4.41989	0	24.0331		10.8667	4.53333	0.133333	15.5333		12.9825	12.9825
									Average:		19.2134	7.50455	0	26.7179		17.0019	7.84945	0.668641	25.52		18.4758	18.2339
									StDev:		4.37153	5.75581	0	7.21228		3.94086	4.99357	1.03072	6.56		4.47611	4.46553
Genomic sequence comparisons were performed with the following sequences, listed as strain designation (GenBank code):
26695 (NC_000915); J99 (NC_000921); HPAG1 (CP000241); G27 (NC_011333); P12 (CP001217); Shi470 (CP001072); 162.0 (unpublished)
Paired isolates consist of the average of scanning all isolates (all pairs) or of scanning only one isolate per family or patient (one/pair)
